# Supplementary material for: Simultaneous Identification of Functional Antigen-Specific CD8+ and CD4+ Cells after In Vitro Expansion Using Elongated Peptides
Source: Cells. 2022 Oct 31;11(21):3451. doi: 10.3390/cells11213451 (PMC9654851; doi:10.3390/cells11213451)
Supplement: Supplementary file 1 [file cells-11-03451-s001.zip]

Archive with 1 entries (1 files):
- cells-1933277-SM.pdf
